# Supplementary material for: Phenotypic diversity and distinctiveness of the Belltall garlic landrace
Source: Front Plant Sci. 2023 Jan 4;13:1004069. doi: 10.3389/fpls.2022.1004069 (PMC9846090; doi:10.3389/fpls.2022.1004069)
Supplement: Supplementary file 1 [file DataSheet_1.zip]

Archive with 3 entries (3 files):
- Supplementary Figures and Captions.DOCX
- Supplementary Table 1.XLSX
- Supplementary Table 2.XLSX
