# Supplementary material for: Phenotypic diversity and distinctiveness of the Belltall garlic landrace
Source: Front Plant Sci. 2023 Jan 4;13:1004069. doi: 10.3389/fpls.2022.1004069 (PMC9846090; doi:10.3389/fpls.2022.1004069)
Supplement: Supplementary file 1 [file DataSheet_1.zip › Supplementary Table 1.XLSX]

## Sheet: A-VariableNames
Nombre	Acronym	Type	Group in MFA	Description/levels	Units	Nº biological replicates/locality
Locality	Locality
Genotype	Genotype
Origin	Origin
Length of the inflorescence	InflorLog	Quantitative	VegetativeTraits		cm	20
Length of the leaf	LeafLong	Quantitative	VegetativeTraits		cm	20
Width of the leaf	LeafWidth	Quantitative	VegetativeTraits		cm	20
Peeled clove color (L*)	cpc_L	Quantitative	PeeledCloveColor		CIELAB space	24
Clove external color (L*)	cec_L	Quantitative	CloveColor		CIELAB space	24
Peeled clove color (a*)	cpc_a	Quantitative	PeeledCloveColor		CIELAB space	24
Clove external color (a*)	cec_a	Quantitative	CloveColor		CIELAB space	24
Peeled clove color (b*)	cpc_b	Quantitative	PeeledCloveColor		CIELAB space	24
Clove external color (b*)	cec_b	Quantitative	CloveColor		CIELAB space	24
Clove heterogeneity	CloveHeter	Quantitative	CloveSize		%	12
Clove weight	CloveWeight	Quantitative	CloveSize		g	150-250
Bulb weight	BulbWeight	Quantitative	BulbSize		g	60
Number of cloves per bulb	NClovesBulb	Quantitative	BulbSize			12
Bulb diameter	BulbDiam	Quantitative	BulbSize		cm	12
Bulb external color (L*)	bec_L	Quantitative	BulbColor		CIELAB space	12
Bulb external color (a*)	bec_a	Quantitative	BulbColor		CIELAB space	12
Bulb external color (b*)	bec_b	Quantitative	BulbColor		CIELAB space	12
Foliage color	FoliageColor	Qualitative	Q_VegetativeTraits	1.Light green; 2.Yellow green; 3.Green; 4.Grey-green; 5.Dark green; 6.Bluish green; 7.Purplish green; 99.Other		1
Foliage attitude	FoliageAttitude	Qualitative	Q_VegetativeTraits	1.Erect; 2.Erect to semi-erect; 3.Semi-erect; 4.Non erect		1
Foliage density	FoliageDensity	Qualitative	Q_VegetativeTraits	3.Loose; 5.Medium; 7.Dense		1
Leaf waxiness	LeafWaxiness	Qualitative	Q_VegetativeTraits	1.Absent or very weak; 3.Weak; 5.Medium; 7.Strong; 9.Very strong		1
Shape in cross section	LeafSectionShape	Qualitative	Q_VegetativeTraits	1.Strongly concave; 2.Slightly concave; 3.Flat		1
Ability to produce scape	AbilityProduceScape	Qualitative	Q_Inflorescence	0. Scape absent; 1. Semi-bolters; 2.Flowering plants		1
Flowering stem curvature	FloweringStemCurvature	Qualitative	Q_Inflorescence	1.Absent; 9.Present		1
Flowering stem bulblets	FloweringStemBulblets	Qualitative	Q_Inflorescence	1.Absent; 9.Present		1
Internal structure of mature scape	InternalStructureMatureScape	Qualitative	Q_Inflorescence	1.Hollow; 2.Solid; 3.Thick-walled with small canal		1
Ability to flower	Flowering	Qualitative	Q_Inflorescence	0.No; 1.Yes		1
Shape of mature dry bulbs	BulbShape	Qualitative	Q_Bulb	1.Flat; 2.Flat globe; 3.Rhomboid; 4.Broad oval; 5.Globe; 6.Broad elliptic; 7. Ovate; 8.Spindle; 9.High top; 99.Other		1
Bulb shape in longitudinal section	BulbShapeLongitudinalSection	Qualitative	Q_Bulb	1.Transverse narrow elliptic; 2.Transverse broad elliptic; 3.Circular		1
Bulb shape in cross section	BulbShapeCrossSection	Qualitative	Q_Bulb	1.Elliptic; 2.Circular		1
Outer skin color of compound bulb	BulbExternalColor	Qualitative	Q_Bulb	1.White; 2.Cream; 3.Beige; 4.White stripes; 5.Light violet; 6.Violet; 7.Dark Violet; 99.Other		1
Presence of anthocyanins bulb	BulbAnthocyanins	Qualitative	Q_Bulb	1. Slight: 2. Intermediate; 3. Strong		1
Bulb structure type	BulbStructureType	Qualitative	Q_Bulb	1.Regular multi-fan groups; 2.Regular two-fan groups; 3.Regular multi-cloved radial; 4.Regular quadruple; 5.Regular two-cloved; 6.Irregular		1
Bulb distribution of cloves	CloveDistribution	Qualitative	Q_Clove	1.Radial; 2.Non-radial		1
Bulb external cloves	ExternalCloves	Qualitative	Q_Clove	1.Absent; 9.Present		1
Skin color of the clove	SkincolorClove	Qualitative	Q_Clove	1.White; 2.Yellow and light brown; 3.Brown; 4.Red; 5.Violet; 99.Other		1
Soluble solids content	SkincolorClove	Quantitative	SSC_DM		ºBrix	3
Dry matter	DM	Quantitative	SSC_DM		%	3

## Sheet: B-MeanValues
Locality	Genotype	Origin	InflorLong	LeafLong	LeafWidth	cpc_L	cec_L	cpc_a	cec_a	cpc_b	cec_b	CloveHeter	CloveWeight	BulbWeight	NClovesBulb	BulbDiam	bec_L	bec_a	bec_b	FoliageColor	FoliageAttitude	FoliageDensity	LeafWaxiness	LeafSectionShape	AbilityProduceScape	FloweringStemCurvature	FloweringStemBulblets	InternalStructureMatureScape	Flowering	BulbShape	BulbShapeLongitudinalSection	BulbShapeCrossSection	BulbExternalColor	BulbAnthocyanins	BulbStructureType	CloveDistribution	ExternalCloves	SkinColorClove	SSC	DM
AGR	B1	Belltall	49.15	41.38	1.93	80.5711	73.175	-3.41203	4.51008	19.472	13.1803	0.646032	2.65041	33.852	12.3	47.207	83.1631	1.2609	140.335	Bluish green	Erect	Medium	Intermediate	Strongly concave	Flowering plants	Present	Absent	Solid	Yes	Rhomboid	Transverse broad elliptic	Circular	White	Slight	Regular two-fan groups	Radial	Absent	Violet	36	34.8417
AGR	B10	Belltall	52.65	41.39	1.84	82.2464	73.7013	-3.60016	5.23097	20.5958	14.3987	0.573996	2.28246	21.3298	11.4	43.143	81.1083	2.07582	111.904	Bluish green	Erect	Medium	Strong	Strongly concave	Flowering plants	Present	Absent	Solid	Yes	Rhomboid	Transverse broad elliptic	Circular	White	Slight	Regular two-fan groups	Radial	Absent	Violet	36.8	35.8205
AGR	B11	Belltall	51.13	50.24	2.25	81.4725	72.7805	-3.55524	5.05201	20.5811	14.6209	0.566298	2.62098	36.2629	14.1	47.622	82.5032	1.30041	125.445	Bluish green	Erect	Medium	Strong	Strongly concave	Flowering plants	Present	Absent	Solid	Yes	Rhomboid	Transverse broad elliptic	Circular	White	Slight	Regular two-fan groups	Radial	Absent	Violet	37.8667	36.7841
AGR	B13	Belltall	58.7	49.36	2.46	82.0912	76.6404	-2.7516	4.3891	17.7691	13.7161	0.703698	3.12885	35.5746	11.3	48.037	82.6853	1.57014	130.354	Bluish green	Erect	Dense	Strong	Strongly concave	Flowering plants	Present	Absent	Solid	Yes	Rhomboid	Transverse broad elliptic	Circular	White	Slight	Regular multi-cloved radial	Radial	Absent	Violet	35.4667	34.3039
AGR	B14	Belltall	36.19	46.61	2.56	81.539	74.8374	-3.21901	4.1628	20.153	15.1696	0.754542	2.14168	30.7	12.5	45.713	83.2658	0.65573	148.243	Bluish green	Erect	Medium	Strong	Strongly concave	Flowering plants	Present	Absent	Solid	Yes	Rhomboid	Transverse broad elliptic	Circular	White	Slight	Regular two-fan groups	Radial	Absent	Violet	33.9	32.4296
AGR	B15	Belltall	49.55	43.63	2.24	81.5324	69.8697	-3.32823	8.33249	21.5358	13.3214	0.568493	2.75611	31.9925	13.1	48.065	84.1312	1.03702	135.528	Bluish green	Erect	Loose	Strong	Strongly concave	Flowering plants	Present	Absent	Solid	Yes	Rhomboid	Transverse broad elliptic	Circular	White	Slight	Regular two-fan groups	Radial	Present	Violet	38.1667	37.1613
AGR	B16	Belltall	50.55	47.54	2.51	80.1093	60.0245	-2.78916	12.7596	19.8186	10.6199	0.368767	5.04433	47.4517	9.7	53.723	79.0489	2.52973	134.203	Bluish green	Erect	Medium	Strong	Strongly concave	Flowering plants	Present	Absent	Solid	Yes	Rhomboid	Transverse broad elliptic	Circular	White	Intermediate	Regular two-fan groups	Radial	Absent	Violet	37.1333	36.1923
AGR	B2	Belltall	46.57	41.8	2.38	81.2775	76.1979	-3.44579	2.60292	19.5869	14.4674	0.548751	2.90325	26.3463	12.3	49.378	85.6288	0.59312	129.03	Bluish green	Erect	Medium	Strong	Strongly concave	Flowering plants	Present	Absent	Solid	Yes	Rhomboid	Transverse broad elliptic	Circular	White	Slight	Regular two-fan groups	Radial	Absent	Violet	35.1333	34.4456
AGR	B3	Belltall	45	44.91	2.5	79.8425	78.8891	-3.14234	1.18813	18.8612	13.3831	0.59394	2.28615	22.5176	15.6	45.65	84.2524	1.41968	73.8608	Bluish green	Erect	Medium	Strong	Strongly concave	Flowering plants	Present	Absent	Solid	Yes	Rhomboid	Transverse broad elliptic	Circular	White	Slight	Regular two-fan groups	Radial	Absent	Violet	37.6667	35.3192
AGR	B4	Belltall	57.93	40.54	1.93	80.932	74.9334	-3.45261	4.34166	21.1312	14.7313	0.701523	2.57842	36.2455	13.9	49.349	82.6325	1.57906	139.673	Bluish green	Erect	Medium	Strong	Strongly concave	Flowering plants	Present	Absent	Solid	Yes	Rhomboid	Transverse broad elliptic	Circular	White	Slight	Regular multi-fan groups	Radial	Absent	Violet	36	36.7949
AGR	B5	Belltall	35	41.01	1.99	81.6896	74.0241	-3.97004	4.80049	21.3526	14.1114	0.497572	2.5662	23.9579	10.8	43.415	82.9058	1.82245	119.484	Bluish green	Semi-erect	Medium	Strong	Strongly concave	Flowering plants	Present	Absent	Solid	Yes	Rhomboid	Transverse broad elliptic	Circular	White	Slight	Regular two-fan groups	Radial	Absent	Violet	39.9	38.9612
AGR	B6	Belltall	47.3	44.24	2.34	81.4889	72.9337	-3.45977	4.41578	21.2213	14.9694	0.633511	2.7126	27.2386	12.7	48.309	85.0208	0.881884	140.554	Bluish green	Erect	Loose	Medium	Strongly concave	Flowering plants	Present	Absent	Solid	Yes	Rhomboid	Transverse broad elliptic	Circular	White	Slight	Regular two-fan groups	Radial	Absent	Violet	37.7333	36.3791
AGR	B7	Belltall	56.65	47.13	2.59	81.4604	73.1148	-3.48417	5.39625	20.6475	13.306	0.641782	3.57009	43.2883	11.2	50.731	84.4988	0.803689	148.434	Bluish green	Erect	Loose	Strong	Strongly concave	Flowering plants	Present	Absent	Solid	Yes	Rhomboid	Transverse broad elliptic	Circular	White	Slight	Regular two-fan groups	Radial	Absent	Violet	36.3667	36.1047
AGR	B8	Belltall	55.25	42.65	1.91	80.7422	65.024	-3.59664	11.026	20.1164	13.0177	0.597588	3.14384	34.8909	13.7	49.516	84.4837	0.870654	123.264	Bluish green	Erect	Medium	Strong	Strongly concave	Flowering plants	Present	Absent	Solid	Yes	Rhomboid	Transverse broad elliptic	Circular	White	Slight	Regular two-fan groups	Radial	Absent	Violet	38.2333	37.6247
AGR	B9	Belltall	55.2	39.42	2.15	80.7969	72.9414	-3.2244	5.0431	19.3215	14.6779	0.675212	2.5374	27.0377	12.4	45.142	83.7064	1.09385	122.315	Bluish green	Erect	Medium	Medium	Strongly concave	Flowering plants	Present	Absent	Solid	Yes	Rhomboid	Transverse broad elliptic	Circular	White	Slight	Regular two-fan groups	Radial	Absent	Violet	34.9	33.7565
AGR	T1	Control	54.55	60.12	3.16	82.5446	71.4265	-3.20381	6.11155	21.2292	16.0785	0.761055	3.98686	62.4367	15.6	58.136	83.6817	1.39448	160.189	Bluish green	Erect	Loose	Medium	Strongly concave	Flowering plants	Present	Absent	Solid	Yes	Rhomboid	Transverse broad elliptic	Circular	White	Slight	Regular two-fan groups	Radial	Absent	Violet	40.4667	39.6164
AGR	T2	Control	70.55	45.4	2.13	81.189	60.8385	-3.66141	15.0239	21.4065	11.9046	0.420085	4.9438	53.929	12	57.978	75.8545	3.41157	148.385	Bluish green	Semi-erect	Loose	Strong	Strongly concave	Flowering plants	Present	Present	Solid	Yes	Rhomboid	Transverse broad elliptic	Circular	White	Intermediate	Regular two-fan groups	Radial	Present	Violet	41.2667	40.2836
AGR	T3	Control	0	50.51	2.64	80.6742	60.9555	-3.12843	12.9242	19.7944	8.69267	0.497088	4.61567	56.6468	13.4	57.319	77.6903	3.32992	181.287	Bluish green	Erect	Loose	Medium	Strongly concave	Scape absent	Absent	Absent	Hollow	No	Rhomboid	Transverse broad elliptic	Circular	Cream	Intermediate	Regular two-fan groups	Radial	Absent	Violet	37.5	36.4526
AGR	T4	Control	71.5	53.8	2.82	81.4436	68.7433	-2.85256	7.23809	17.36	20.9295	0.498775	4.99276	80.0068	16.3	64.703	72.2177	7.26868	109.959	Bluish green	Semi-erect	Loose	Strong	Slightly concave	Flowering plants	Present	Present	Solid	Yes	Rhomboid	Transverse broad elliptic	Elliptic	White	Strong	Regular two-fan groups	Radial	Absent	Violet	38.9333	38.7259
AGR	T5	Control	0	43.6	2.8	82.7387	81.8848	-3.07213	-0.897697	20.0035	20.8189	0.489941	5.58425	81.6051	14.6	66.284	80.9754	2.04518	185.216	Bluish green	Erect	Medium	Strong	Slightly concave	Scape absent	Absent	Absent	Hollow	No	Rhomboid	Transverse broad elliptic	Elliptic	Cream	Slight	Regular multi-fan groups	Radial	Absent	White	39.9333	39.0237
BTLL	B1	Belltall	65.03	50.07	2.68	80.7056	64.2494	-3.84591	14.9929	20.3426	10.5939	0.478238	3.37445	32.902	13.7	55.262	75.6033	2.50159	118.033	Bluish green	Erect	Loose	Strong	Strongly concave	Flowering plants	Present	Absent	Solid	Yes	Rhomboid	Transverse broad elliptic	Circular	White	Intermediate	Regular two-fan groups	Radial	Absent	Violet	35.1333	35.836
BTLL	B10	Belltall	64.97	41.89	2.04	80.1893	57.8201	-4.06182	19.5624	21.6561	8.78628	0.373028	2.60948	20.5694	11.6	47.583	71.3166	5.5877	119.266	Bluish green	Erect	Loose	Strong	Strongly concave	Flowering plants	Present	Absent	Solid	Yes	Rhomboid	Transverse broad elliptic	Circular	White	Slight	Regular two-fan groups	Radial	Absent	Violet	34.5667	34.9972
BTLL	B11	Belltall	62.68	46.04	2.39	80.0342	58.5083	-3.7698	18.2678	21.4437	9.09584	0.511481	3.05038	34.6556	13.3	52.483	71.7474	5.21858	118.04	Bluish green	Erect	Loose	Medium	Strongly concave	Flowering plants	Present	Absent	Solid	Yes	Rhomboid	Transverse broad elliptic	Circular	White	Slight	Regular two-fan groups	Radial	Absent	Violet	37.2667	36.3723
BTLL	B13	Belltall	52.31	48.43	2.86	80.5921	62.6583	-3.89151	15.4854	21.2678	11.1776	0.556596	3.73162	42.234	13.6	57.3	71.8929	6.56414	115.201	Bluish green	Erect	Loose	Strong	Strongly concave	Flowering plants	Present	Absent	Solid	Yes	Rhomboid	Transverse broad elliptic	Circular	White	Intermediate	Regular two-fan groups	Radial	Absent	Violet	36.8333	35.537
BTLL	B14	Belltall	61.88	45.27	2.75	80.5161	63.5457	-3.85257	14.4178	21.3702	11.6731	0.502564	3.05109	35.866	13.7	53.201	74.7544	3.46727	109.661	Bluish green	Erect	Loose	Strong	Strongly concave	Flowering plants	Present	Absent	Solid	Yes	Rhomboid	Transverse broad elliptic	Circular	White	Intermediate	Regular two-fan groups	Radial	Absent	Violet	36.1333	35.8116
BTLL	B15	Belltall	67.06	46.61	2.47	80.0113	59.0221	-3.67634	17.2588	20.4892	10.6691	0.532451	3.04957	30.4576	13.8	53.507	72.8018	4.96392	111.055	Bluish green	Erect	Loose	Strong	Strongly concave	Flowering plants	Present	Absent	Solid	Yes	Rhomboid	Transverse broad elliptic	Circular	White	Intermediate	Regular two-fan groups	Radial	Absent	Violet	37.5333	36.9475
BTLL	B16	Belltall	66.64	46.19	2.97	79.7971	57.2453	-3.33319	15.1625	17.9438	9.92669	0.441484	3.74384	49.3098	14.6	57.786	69.8784	4.56669	122.915	Bluish green	Semi-erect	Medium	Strong	Slightly concave	Flowering plants	Present	Absent	Solid	Yes	Rhomboid	Transverse broad elliptic	Elliptic	White	Strong	Regular two-fan groups	Radial	Absent	Violet	37.8667	37.2607
BTLL	B2	Belltall	60.85	42.05	2.27	80.6961	56.6234	-3.76723	20.2003	20.4002	8.55487	0.514963	3.14962	35.9471	13.2	52.935	69.9134	5.41271	109.528	Bluish green	Erect	Loose	Strong	Strongly concave	Flowering plants	Present	Absent	Solid	Yes	Flat globe	Transverse broad elliptic	Circular	White	Intermediate	Regular two-fan groups	Radial	Absent	Violet	35.7333	35.0332
BTLL	B3	Belltall	45	44.91	2.5	79.573	66.2054	-3.5536	12.0064	19.8177	11.5237	0.546095	3.55816	34.3241	15.2	58.012	75.2765	3.72465	81.742	Bluish green	Erect	Medium	Medium	Strongly concave	Flowering plants	Present	Absent	Solid	Yes	Flat globe	Transverse broad elliptic	Circular	White	Intermediate	Regular two-fan groups	Radial	Absent	Violet	34.6	34.2343
BTLL	B4	Belltall	57.93	45.14	2.48	80.3812	67.0126	-3.57096	11.104	20.2503	10.7098	0.626268	3.00514	34.3373	14.1	54.424	80.0729	2.57571	124.112	Bluish green	Erect	Loose	Medium	Strongly concave	Flowering plants	Present	Absent	Solid	Yes	Rhomboid	Transverse broad elliptic	Circular	White	Intermediate	Regular two-fan groups	Radial	Absent	Violet	35.8	34.6455
BTLL	B5	Belltall	72.69	45.39	2.3	80.8045	58.4814	-3.88463	18.6309	20.9795	9.42901	0.47257	2.82423	29.2443	13	50.845	74.8487	5.21519	121.285	Bluish green	Erect	Loose	Medium	Strongly concave	Flowering plants	Present	Absent	Solid	Yes	Flat globe	Transverse broad elliptic	Circular	White	Intermediate	Regular two-fan groups	Radial	Absent	Violet	38.2667	37.3101
BTLL	B6	Belltall	72.16	48.21	2.72	80.5894	68.5272	-3.69442	11.0624	20.9611	11.7123	0.538141	3.76276	38.7086	14.5	58.279	77.251	2.85878	137.988	Bluish green	Erect	Loose	Strong	Strongly concave	Flowering plants	Present	Absent	Solid	Yes	Flat globe	Transverse broad elliptic	Circular	White	Slight	Regular two-fan groups	Radial	Absent	Violet	35.2333	34.6768
BTLL	B7	Belltall	72.88	44.49	2.58	80.4397	62.8025	-3.72491	14.7338	20.3684	10.8897	0.490173	3.67692	46.386	13	56.037	68.5342	6.28247	123.716	Bluish green	Semi-erect	Loose	Medium	Strongly concave	Flowering plants	Present	Absent	Solid	Yes	Rhomboid	Transverse broad elliptic	Elliptic	White	Intermediate	Regular two-fan groups	Radial	Absent	Violet	36.3333	35.9445
BTLL	B8	Belltall	72.73	45.28	2.57	80.0092	63.5638	-3.64131	15.4131	20.8553	9.56303	0.506519	3.5822	42.4444	13.2	55.967	73.6742	6.31656	107.92	Bluish green	Erect	Loose	Strong	Strongly concave	Flowering plants	Present	Absent	Solid	Yes	Flat globe	Transverse broad elliptic	Elliptic	White	Intermediate	Regular two-fan groups	Radial	Absent	Violet	35.7	35.0948
BTLL	B9	Belltall	63.32	42.57	2.28	81.8439	61.9549	-3.9176	14.716	20.0458	12.9509	0.55136	2.97615	30.1421	13	51.464	77.1976	3.24415	109.403	Bluish green	Erect	Loose	Strong	Strongly concave	Flowering plants	Present	Absent	Solid	Yes	Rhomboid	Transverse broad elliptic	Circular	White	Slight	Regular two-fan groups	Radial	Absent	Violet	37.2333	37.1486
BTLL	T1	Control	70.56	56.32	3.32	80.3628	65.4807	-3.37165	12.5375	19.8895	11.1336	0.575322	6.1197	61.1865	13.2	66.253	75.9726	4.64737	142.464	Bluish green	Semi-erect	Low	Strong	Slightly concave	Flowering plants	Present	Absent	Solid	Yes	Rhomboidal	Transverse broad elliptic	Elliptic	White	Intermediate	Regular 2 sections	Radial	Absent	Violet	37.7667	36.7995
BTLL	T2	Control	77.77	46.52	2.69	80.1815	53.6215	-3.17136	15.8637	18.8038	4.73756	0.516083	4.48684	55.3737	15.2	65.861	67.0946	4.13147	163.253	Bluish green	Semi-erect	Low	Strong	Slightly concave	Flowering plants	Present	Absent	Solid	Yes	Broad oval	Transverse broad elliptic	Elliptic	Beige	Slight	Regular multi-cloved radial	Radial	Present	Violet	36.8	36.2371
BTLL	T3	Control	0	49.79	3.38	80.1785	57.3064	-2.90584	18.1065	18.2911	8.71417	0.481989	5.01958	66.5241	14.3	63.329	70.8755	3.82346	163.528	Bluish green	Semi-erect	Dense	Strong	Slightly concave	Scape absent	Absent	Absent	Hollow	No	Rhomboidal	Transverse broad elliptic	Circular	Cream	Intermediate	Regular two-fan groups	Radial	Absent	Violet	37.3	36.0737
BTLL	T4	Control	67.67	46.72	3.4	81.5374	68.2725	-2.81096	8.08795	17.8729	11.2683	0.513736	5.74265	79.2061	15.5	70.149	68.7717	5.31066	121.489	Bluish green	Non erect	Medium	Strong	Slightly concave	Flowering plants	Present	Present	Solid	Yes	Rhomboidal	Transverse broad elliptic	Elliptic	White	Strong	Regular two-fan groups	Radial	Absent	Violet	36.6	36.7041
BTLL	T5	Control	0	46.3	4.3	82.4559	81.3614	-2.79276	0.743852	18.9315	16.4939	0.328328	7.26544	92.7724	13.6	74.741	78.7719	3.33224	178.814	Bluish green	Erect	Dense	Strong	Slightly concave	Scape absent	Absent	Absent	Hollow	No	Rhomboidal	Transverse broad elliptic	Elliptic	Cream	Slight	Regular multi-fan groups	Radial	Absent	White	35.4	35.5087
