# Supplementary material for: Phenotypic diversity and distinctiveness of the Belltall garlic landrace
Source: Front Plant Sci. 2023 Jan 4;13:1004069. doi: 10.3389/fpls.2022.1004069 (PMC9846090; doi:10.3389/fpls.2022.1004069)
Supplement: Supplementary file 1 [file DataSheet_1.zip › Supplementary Table 2.XLSX]

## Sheet: Sheet1
Accession	EAS6607_231	EAS6607_146	EAS3105_254	EAS3105_239	EAS3105_230	ASAli1_218	ASAli1_216	ASAli1_212	ASAli1_208	ASAli1_206	EAS9953_175	EAS9953_172	EAS9953_171	EAS9953_170	EAS9953_165	EAS9953_163	ASCHS1_467	ASSTS1_197	ASSTS1_196	ASSTS1_194	EAS8947_227	EAS8947_223	EAS8947_222	EAS8947_219	ASChtn1_285	ASChtn1_282	ASChtn1_267	ASChtn1_240
B1	1	1	1	1	0	1	1	1	0	0	1	0	1	1	1	0	1	0	0	1	1	0	1	1	1	1	1	1
B2	1	1	0	1	0	1	1	1	0	0	1	0	1	1	1	0	1	0	0	1	1	0	1	1	1	1	1	1
B3	1	1	1	1	0	1	1	1	0	0	1	0	1	1	1	0	1	0	0	1	1	0	1	1	1	1	1	1
B4	1	1	1	1	0	1	1	1	0	0	1	0	1	1	1	0	1	0	0	1	1	0	1	1	1	1	1	1
B5	1	1	1	1	0	1	1	1	0	0	1	0	1	1	1	0	1	0	0	1	1	0	1	1	1	1	1	1
B6	1	1	0	1	0	1	1	1	0	0	1	0	1	1	1	0	1	0	0	1	1	0	1	1	1	1	1	1
B7	1	1	1	1	0	1	1	1	0	0	1	0	1	1	1	0	1	0	0	1	1	0	1	1	1	1	1	1
B8	1	1	1	1	0	1	1	1	0	0	1	0	1	1	1	0	1	0	0	1	1	0	1	1	1	1	1	1
B9	1	1	1	1	0	1	1	1	0	0	1	0	1	1	1	0	1	0	0	1	1	0	1	1	1	1	1	1
B10	1	1	1	1	0	1	1	1	0	0	1	0	1	1	1	0	1	0	0	1	1	0	1	1	1	1	1	1
B11	1	1	0	1	0	1	1	1	0	0	1	0	1	1	1	0	1	0	0	1	1	0	1	1	1	1	1	1
B13	1	1	1	1	0	1	1	1	0	0	1	0	1	1	1	0	1	0	0	1	1	0	1	1	1	1	1	1
B14	1	1	0	1	0	1	1	1	0	0	1	0	1	1	1	0	1	0	0	1	1	0	0	0	0	1	1	1
B15	1	1	0	1	0	1	1	1	0	0	1	0	1	1	1	0	1	0	0	1	1	0	0	0	0	1	1	1
B16	1	1	1	1	0	1	1	1	0	0	1	0	1	1	1	0	1	0	0	1	1	0	1	1	1	1	1	1
T1	1	1	0	1	0	1	1	1	0	0	1	0	1	1	1	0	1	0	0	1	1	0	1	1	1	1	1	1
T2	1	1	1	1	0	1	1	1	0	0	1	0	1	1	1	0	1	0	0	1	1	0	1	1	1	1	1	1
T3	1	1	1	1	0	1	1	1	0	0	1	0	1	1	1	0	1	0	0	1	1	0	1	1	1	1	1	1
T4	1	1	1	1	0	0	0	0	1	1	1	0	1	1	1	0	1	0	1	1	1	1	1	1	1	1	1	1
T5	1	1	1	1	0	1	1	1	0	0	1	1	0	1	1	1	1	1	1	1	1	0	1	1	1	1	0	1
